# Supplementary material for: Toxic Effects of Two Redox States of Thallium on Immortalised Hypothalamic GT1-7 Neuronal Cells
Source: Int J Mol Sci. 2023 Jul 18;24(14):11583. doi: 10.3390/ijms241411583 (PMC10380634; doi:10.3390/ijms241411583)
Supplement: Supplementary file 1 [file ijms-24-11583-s001.zip]

Archive with 1 entries (1 files):
- ijms-2481437-supplementary.pdf
